# Supplementary material for: Exploring Enablers of and Barriers to a Fruit and Vegetable Voucher Scheme in England: Insights from the Fresh Street Community Feasibility Study
Source: Nutrients. 2025 Jan 29;17(3):483. doi: 10.3390/nu17030483 (PMC11819846; doi:10.3390/nu17030483)
Supplement: Supplementary file 1 [file nutrients-17-00483-s001.zip]

Archive with 2 entries (2 files):
- Table S1--Interview Guide.pdf
- Table S2--COREQ Checklist.pdf
